# Supplementary material for: Reaction-based fluorogenic probes for detecting protein cysteine oxidation in living cells
Source: Nat Commun. 2022 Sep 21;13:5522. doi: 10.1038/s41467-022-33124-z (PMC9492777; doi:10.1038/s41467-022-33124-z)
Supplement: Supplementary file 4 — Source data [file 41467_2022_33124_MOESM4_ESM.xlsx]

## Sheet: Fig 2b
4	100 uM	5	25 uM	6	250 uM	7	250 uM	8	250 uM	Compound	kobs (min-1)	[probe] (mM)	Extrapolated 2nd order k (M-1s-1)
time (min)	Relative area (%)	time (min)	Relative area (%)	time (min)	Relative area (%)	time (min)	Relative area (%)	time (min)	Relative area (%)	1*	0.1	1	1.66667
0	0	0	0	0	0	0	0	0	0	2**	<0.001	1	<0.01
0.083333	63.899	0.083333	82.762	0.25	75.415	0.083333	9.2976	0.16666	63.264	3**	<0.001	1	<0.01
0.16666	85.921	0.16666	83.448	1	90.907	0.16666	14.024	0.3333	82.632	4	12.5	0.1	2083.33
0.33333	93.646	0.33333	89.03	2	98.049	0.33333	21.096	0.5	91.044	5	23	0.025	15333.3
0.5	96.534	0.5	88.737	3	98.166	0.5	27.211	1	94.594	6	5.6	0.25	373.333
1	98.014	1	95.495	5	98.322	1	44.214	2	97.869	7	0.59	0.25	39.3333
2	98.123	2	94.907	7	99.824	2	65.107	3	99.956	8	5.9	0.25	393.333
3	98.809	3	95.593	9	100	3	75.135	7	100	*From reference 17
5	99.747	5	100	12	99.083	5	89.889	9	99.667	**Product not detected. On this basis of the experiment timescale, an upper limit of 0.001 min-1 is assigned to these reactions.
7	100	7	98.237			7	100

## Sheet: Fig 2i
Fluorescence (au)								F/F0
ACN	CSA	GSH	GSSG	GSO2H	GSO3H	GSNO	Aldehyde	ACN	CSA	GSH	GSSG	GSO2H	GSO3H	GSNO	Aldehyde
10.287	45.901	10.999	10.539	10.394	11.814	11.602	9.191	1.02516	4.57432	1.09612	1.05028	1.03583	1.17734	1.15621	0.91594
10.429	51.733	10.536	10.373	10.225	11.366	11.206	9.421	1.03931	5.15551	1.04998	1.03373	1.01898	1.13269	1.11675	0.938861
9.764	68.224	10.761	10.368	10.503	12.065	11.829	9.819	0.973043	6.79894	1.0724	1.03324	1.04669	1.20235	1.17883	0.978524
9.658	61.641	10.25	10.791	10.277	10.769	10.878	9.747	0.962479	6.14291	1.02148	1.07539	1.02417	1.0732	1.08406	0.971349
10.0345	average
50 uM CysOx1 (7) - after 60 min
Fluorescence (au)								F/F0
ACN	CSA	GSH	GSSG	GSO2H	GSO3H	GSNO	isovaleraldehyde	ACN	CSA	GSH	GSSG	GSO2H	GSO3H	GSNO	isovaleraldehyde
10.287	45.901	10.999	10.539	10.394	11.814	11.602	9.191	1.02516	4.57432	1.09612	1.05028	1.03583	1.17734	1.15621	0.91594
10.429	51.733	10.536	10.373	10.225	11.366	11.206	9.421	1.03931	5.15551	1.04998	1.03373	1.01898	1.13269	1.11675	0.938861
9.764	68.224	10.761	10.368	10.503	12.065	11.829	9.819	0.973043	6.79894	1.0724	1.03324	1.04669	1.20235	1.17883	0.978524
9.658	61.641	10.25	10.791	10.277	10.769	10.878	9.747	0.962479	6.14291	1.02148	1.07539	1.02417	1.0732	1.08406	0.971349
10.0345

## Sheet: Fig 2j
Fluorescence (au)								F/F0
ACN	CSA	GSH	GSSG	GSO2H	GSO3H	GSNO	Aldehyde	ACN	CSA	GSH	GSSG	GSO2H	GSO3H	GSNO	Aldehyde
21.454	89.04	25.496	15.736	18.411	17.668	18.613	19.538	1.05609	4.38308	1.25506	0.774619	0.906298	0.869724	0.916242	0.961776
21.022	101.308	20.065	18.964	18.412	19.233	21.026	19.845	1.03483	4.98698	0.987718	0.93352	0.906348	0.946762	1.03502	0.976888
20.618	98.49	19.15	19.379	19.138	17.077	19.539	20.849	1.01494	4.84826	0.942676	0.953949	0.942086	0.840631	0.961825	1.02631
18.164	91.736	20.276	18.767	18.626	18.569	19.378	20.133	0.89414	4.51579	0.998105	0.923823	0.916882	0.914076	0.9539	0.991065
20.3145	average

## Sheet: Fig 4b
15 min
	DMSO	[GOX] (U/mL)	0	0.2	2	20		Data minus DMSO control avg background						Data minus avg basal fluorescence
	3.874		22.958	23.2	24.56	21.811		DMSO	[GOX] (U/mL)	0	0.2	2	20	[GOX] (U/mL)	0	0.2	2	20
	3.615		19.242	22.926	26.938	26.643		0.0796		19.1636	19.4056	20.7656	18.0166		4.1017	4.3437	5.7037	2.9547
	3.266		22.161	21	21.778	28.214		-0.1794		15.4476	19.1316	23.1436	22.8486		0.3857	4.0697	8.0817	7.7867
	2.727		14.875	20.818	27.343	22.31		-0.5284		18.3666	17.2056	17.9836	24.4196		3.3047	2.1437	2.9217	9.3577
	3.504		18.988	23.212	28.417	24.417		-1.0674		11.0806	17.0236	23.5486	18.5156		-3.9813	1.9617	8.4867	3.4537
	3.421		17.183	22.743	24.714	23.45		-0.2904		15.1936	19.4176	24.6226	20.6226		0.1317	4.3557	9.5607	5.5607
	4.975		18	20.271	27.5	22.825		-0.3734		13.3886	18.9486	20.9196	19.6556		-1.6733	3.8867	5.8577	4.5937
	3.719		20.462	24.79	20.574	25.083		1.1806		14.2056	16.4766	23.7056	19.0306		-0.8563	1.4147	8.6437	3.9687
	5.752		19.444	19.688	20.934	24.153		-0.0754		16.6676	20.9956	16.7796	21.2886		1.6057	5.9337	1.7177	6.2267
	3.091		15.25	23.77	24.45	24.893		1.9576		15.6496	15.8936	17.1396	20.3586		0.5877	0.8317	2.0777	5.2967
								-0.7034		11.4556	19.9756	20.6556	21.0986		-3.6063	4.9137	5.5937	6.0367
average	3.7944						average	-4.88498e-16	average	15.0619	18.4474	20.9264	20.5855	average	7.10543e-16	3.3855	5.8645	5.5236
							stdev	0.907212						stdev	2.51444	1.5932	2.71059	1.86544
30 min
	DMSO	[GOX] (U/mL)	0	0.2	2	20		Data minus DMSO control avg background							Data minus avg basal fluorescence
	3.874		21.119	26.714	29.12	30.974		DMSO	[GOX] (U/mL)	0	0.2	2	20	[GOX] (U/mL)	0	0.2	2	20
	3.615		19.328	29.556	28.694	28.048		0.0796		17.3246	22.9196	25.3256	27.1796		0.4845	6.0795	8.4855	10.3395
	3.266		22.639	26.077	29.411	28.267		-0.1794		15.5336	25.7616	24.8996	24.2536		-1.3065	8.9215	8.0595	7.4135
	2.727		22.746	30.861	25.7	31.467		-0.5284		18.8446	22.2826	25.6166	24.4726		2.0045	5.4425	8.7765	7.6325
	3.504		21.029	31.651	24.701	28.814		-1.0674		18.9516	27.0666	21.9056	27.6726		2.1115	10.2265	5.0655	10.8325
	3.421		21.547	29.619	29.7	28.398		-0.2904		17.2346	27.8566	20.9066	25.0196		0.3945	11.0165	4.0665	8.1795
	4.975		22.048	25.976	25.833	28.361		-0.3734		17.7526	25.8246	25.9056	24.6036		0.9125	8.9845	9.0655	7.7635
	3.719		19	26.175	27.136	27		1.1806		18.2536	22.1816	22.0386	24.5666		1.4135	5.3415	5.1985	7.7265
	5.752		18.25	26.477	30.655	31.717		-0.0754		15.2056	22.3806	23.3416	23.2056		-1.6345	5.5405	6.5015	6.3655
	3.091		18.639	23.38	25.615	33.5		1.9576		14.4556	22.6826	26.8606	27.9226		-2.3845	5.8425	10.0205	11.0825
								-0.7034		14.8446	19.5856	21.8206	29.7056		-1.9955	2.7455	4.9805	12.8655
average	3.7944						average	-4.88498e-16	average	16.8401	23.8542	23.8621	25.8602	average	3.55271e-16	7.0141	7.022	9.0201
							stdev	0.907212						stdev	1.60449	2.48527	1.99474	1.98944
45 min
	DMSO	[GOX] (U/mL)	0	0.2	2	20		Data minus DMSO control avg background						Data minus avg basal fluorescence
	3.874		20.234	24.841	33.163	33.873		DMSO	[GOX] (U/mL)	0	0.2	2	20	[GOX] (U/mL)	0	0.2	2	20
	3.615		21.56	27.663	31.938	29.143		0.0796		16.4396	21.0466	29.3686	30.0786		0.0516	4.6586	12.9806	13.6906
	3.266		20.536	29.569	32.02	28.964		-0.1794		17.7656	23.8686	28.1436	25.3486		1.3776	7.4806	11.7556	8.9606
	2.727		19.167	25.212	29.722	31.603		-0.5284		16.7416	25.7746	28.2256	25.1696		0.3536	9.3866	11.8376	8.7816
	3.504		19.514	22.879	29.844	32.817		-1.0674		15.3726	21.4176	25.9276	27.8086		-1.0154	5.0296	9.5396	11.4206
	3.421		19.189	25.857	26.837	38.806		-0.2904		15.7196	19.0846	26.0496	29.0226		-0.6684	2.6966	9.6616	12.6346
	4.975		22.407	29.97	30.771	30.778		-0.3734		15.3946	22.0626	23.0426	35.0116		-0.9934	5.6746	6.6546	18.6236
	3.719		21.192	29.727	29.196	31.722		1.1806		18.6126	26.1756	26.9766	26.9836		2.2246	9.7876	10.5886	10.5956
	5.752		18.983	28.719	28.552	32.083		-0.0754		17.3976	25.9326	25.4016	27.9276		1.0096	9.5446	9.0136	11.5396
	3.091		19.042	21.958	32.127	29.875		1.9576		15.1886	24.9246	24.7576	28.2886		-1.1994	8.5366	8.3696	11.9006
								-0.7034		15.2476	18.1636	28.3326	26.0806		-1.1404	1.7756	11.9446	9.6926
average	3.7944						average	-4.88498e-16	average	16.388	22.8451	26.6226	28.172	average	-7.10543e-16	6.4571	10.2346	11.784
							stdev	0.907212						stdev	1.1488	2.76625	1.8458	2.72243
60 min
	DMSO	[GOX] (U/mL)	0	0.2	2	20		Data minus DMSO control avg background						Data minus avg basal fluorescence
	3.874		24.554	29.527	35.231	40.347		DMSO	[GOX] (U/mL)	0	0.2	2	20	[GOX] (U/mL)	0	0.2	2	20
	3.615		24.611	34.6	31.333	37.952		-0.1794		17.7656	23.8686	28.1436	25.3486		1.0669	6.0399	11.7439	16.8599
	3.266		20.411	32.642	37.556	39.58		-0.5284		16.7416	25.7746	28.2256	25.1696		1.1239	11.1129	7.8459	14.4649
	2.727		25.839	24.796	38.75	34.156		-1.0674		15.3726	21.4176	25.9276	27.8086		-3.0761	9.1549	14.0689	16.0929
	3.504		25.625	31.41	38.407	34.073		-0.2904		15.7196	19.0846	26.0496	29.0226		2.3519	1.3089	15.2629	10.6689
	3.421		22.854	31.781	32.5	39.65		-0.3734		15.3946	22.0626	23.0426	35.0116		2.1379	7.9229	14.9199	10.5859
	4.975		25.087	27.104	35.413	33.13		1.1806		18.6126	26.1756	26.9766	26.9836		-0.6331	8.2939	9.0129	16.1629
	3.719		20.288	34.367	34.7	37.208		-0.0754		17.3976	25.9326	25.4016	27.9276		1.5999	3.6169	11.9259	9.6429
	5.752		23.952	30.939	38.983	37.929		1.9576		15.1886	24.9246	24.7576	28.2886		-3.1991	10.8799	11.2129	13.7209
	3.091		21.65	28.542	32.198	37.685		-0.7034		15.2476	18.1636	28.3326	26.0806		0.4649	7.4519	15.4959	14.4419
								-4.88498e-16		16.388	22.8451	26.6226	28.172		-1.8371	5.0549	8.7109	14.1979
average	3.7944						average	-0.00796	average	16.3828	23.025	26.348	27.9813	average	-5.32907e-15	7.0837	12.02	13.6839
							stdev	0.906785						stdev	1.96854	2.96332	2.70847	2.41875

## Sheet: Fig 5c
	PKC 412	BIBF 1120	SMI-4a	Emodin	BIO	Sunitinib (malate)*	Bisindolylmaleimide V	CGP 57380	Bisindolylmaleimide IX (mesylate)	SU6656	PHA-665752	SB-216763
background	16.873	16.751	16.707	17.285	17.733	18.257	16.471	17.235	16.838	17.133	17.793	17.306
background	16.804	16.582	16.55	17.04	16.358	16.712	16.784	16.472	16.922	16.209	17.64	16.762
average	16.8385	16.6665	16.6285	17.1625	17.0455	17.4845	16.6275	16.8535	16.88	16.671	17.7165	17.034
	20.012	21.904	20.03	23.125	21.336	19.851	24.253	20.127	24.402	23.122	23.094	31.893
	19.939	22.345	19.144	21.956	19.749	20.471	23.585	19.564	24.621	22.143	22.805	32.124
replicates	20.277	24.146	19.597	23.341	19.575	20.343	23.691	19.538	25.041	22.224	22.371	32.941
	21.341	25.965	20.11	22.048	19.532	20.745	25.587	19.289	25.217	25.616	23.651	31.217
	19.12	21.221	18.98	21.621	19.662	21.325	23.118	19.193	23.988	22.213	22.756	33.398
	3.1735	5.2375	3.4015	5.9625	4.2905	2.3665	7.6255	3.2735	7.522	6.451	5.3775	14.859
	3.1005	5.6785	2.5155	4.7935	2.7035	2.9865	6.9575	2.7105	7.741	5.472	5.0885	15.09
replicates	3.4385	7.4795	2.9685	6.1785	2.5295	2.8585	7.0635	2.6845	8.161	5.553	4.6545	15.907
minus avg background	4.5025	9.2985	3.4815	4.8855	2.4865	3.2605	8.9595	2.4355	8.337	8.945	5.9345	14.183
	2.2815	4.5545	2.3515	4.4585	2.6165	3.8405	6.4905	2.3395	7.108	5.542	5.0395	16.364
F/F0	1.66434	2.7468	1.78391	3.12702	2.25014	1.24111	3.99918	1.71678	3.9449	3.38321	2.82022	7.79277
	1.62605	2.97808	1.31925	2.51394	1.41784	1.56626	3.64885	1.42152	4.05975	2.86978	2.66865	7.91392
	1.80331	3.92261	1.55682	3.2403	1.32659	1.49913	3.70444	1.40788	4.28002	2.91226	2.44104	8.34239
	2.36133	4.87658	1.82587	2.56219	1.30404	1.70996	4.69879	1.27729	4.37232	4.69119	3.11234	7.43824
	1.19653	2.3886	1.23324	2.33825	1.37222	2.01414	3.40393	1.22695	3.72778	2.90649	2.64296	8.58207
average	1.73031	3.38253	1.54382	2.75634	1.53417	1.60612	3.89104	1.41008	4.07695	3.35259	2.73704	8.01388
stdev	0.419422	1.00989	0.266578	0.400897	0.402625	0.284401	0.498726	0.190638	0.25891	0.777622	0.249454	0.453043
			data				data minus avg background				F/F0
	Background (DMSO)		DMSO CTRL	tBuOOH			DMSO CTRL	tBuOOH			DMSO CTRL	tBuOOH
	16.064		18.481	33.592			2.1006	17.2116			1.10166	9.02659
	16.161		18.547	33.484			2.1666	17.1036			1.13627	8.96995
	16.745		18.771	32.957			2.3906	16.5766			1.25375	8.69357
	16.805		17.715	33.82			1.3346	17.4396			0.699928	9.14616
	16.127		18.053	33.358			1.6726	16.9776			0.877192	8.90387
average	16.3804		18.156	32.628			1.7756	16.2476			0.93121	8.52102
						average	1.90677			average	1	8.87686
										stdev	0.201567	0.230025
Compound	Primary target(s)	Normalized fluorescence
PKC 412	Multi-kinase	(1.7±0.4)
BIBF 1120	Multi-kinase	(3.0±0.7)
SMI-4a	PIMs	(1.5±0.3)
Emodin	CK2	(2.8±0.4)
BIO	GSK3	(1.5±0.4)
Sunitinib (malate)*	FLK1, PDGFRβ	(1.6±0.3)
Bisindolylmaleimide V	S6K	(3.9±0.5)
CGP 57380	MNK1	(1.4±0.2)
Bisindolylmaleimide IX (mesylate)	PKC, GSK3	(4.1±0.3)
SU6656	Yes	(3.4±0.8)
PHA-665752	c-Met	(2.7±0.2)
SB-216763	GSK3	(8.0±0.3)
tBuOOH (2 mM)	-	(8.9±0.2)

## Sheet: Fig 5f
			raw data
			5 min				15 min				30 min
	DMSO		probe	SB	both		probe	SB	both		probe	SB	both
	3.874		9.533	4.061	11.173		9.739	3.945	14.818		14.065	4.701	21.086
	3.615		11.083	3.615	12.713		11.333	3.647	15.051		11.378	4.953	14.886
	3.266		7.476	3.408	13.535		11.091	3.989	13.81		14.789	3.485	17.688
	2.727		10.344	4.236	14.151		10.706	4.065	13.519		13.532	4.672	17.598
	3.504		10.231	3.366	12.917		12.837	3.704	14.354		15.352	4.828	15.272
	3.421		8.48	3.323	12.475		11.44	4.745	13.833		13.436	4.71	18.805
	4.975		10.101	3.651	10.853		11.193	4.393	13.64		14.444	4.044	16.374
	3.719		10.832	3.307	11.763		12.202	4.321	13.661		12.97	4.555	21.095
	5.752		11.071	5.04	13.613		11.287	4.573	12.668		11.731	4.795	13.93
	3.091		9.435	3.818	10.171		11.16	3.962	14.043		12.505	4.477	14.494
average	3.7944
			data minus DMSO background
			5 min				15 min				30 min
			probe	SB	both		probe	SB	both		probe	SB	both
			5.7386	0.2666	7.3786		5.9446	0.1506	11.0236		10.2706	0.9066	17.2916
			7.2886	-0.1794	8.9186		7.5386	-0.1474	11.2566		7.5836	1.1586	11.0916
			3.6816	-0.3864	9.7406		7.2966	0.1946	10.0156		10.9946	-0.3094	13.8936
			6.5496	0.4416	10.3566		6.9116	0.2706	9.7246		9.7376	0.8776	13.8036
			6.4366	-0.4284	9.1226		9.0426	-0.0904	10.5596		11.5576	1.0336	11.4776
			4.6856	-0.4714	8.6806		7.6456	0.9506	10.0386		9.6416	0.9156	15.0106
			6.3066	-0.1434	7.0586		7.3986	0.5986	9.8456		10.6496	0.2496	12.5796
			7.0376	-0.4874	7.9686		8.4076	0.5266	9.8666		9.1756	0.7606	17.3006
			7.2766	1.2456	9.8186		7.4926	0.7786	8.8736		7.9366	1.0006	10.1356
			5.6406	0.0236	6.3766		7.3656	0.1676	10.2486		8.7106	0.6826	10.6996
		average	6.0642	-0.0119	8.542		7.5044	0.34	10.1453		9.6258	0.7276	13.3284
			data minus SB background fluorescence
					5 min				15 min				30 min
					both				both				both
					7.3905				10.6836				16.564
					8.9305				10.9166				10.364
					9.7525				9.6756				13.166
					10.3685				9.3846				13.076
					9.1345				10.2196				10.75
					8.6925				9.6986				14.283
					7.0705				9.5056				11.852
					7.9805				9.5266				16.573
					9.8305				8.5336				9.408
					6.3885				9.9086				9.972
				average	8.5539				9.8053				12.6008

## Sheet: Fig 5h
0 µM	0.1 µM	1 µM	10 µM
1.05	0.56	0.1	0.03
0.99	0.41	0.04	0.01
0.86	0.44	0.08	0.005
1.1	0.54	0.15	0.08

## Sheet: Fig S6b,c
Compound 7 (CysOx1)
Control	GSH	GSH+Catalase	CSA Only
5.138	0.991	1.071	0.992
4.944	0.998	1.057	1
5.019	1	1.06	0.99
4.642	0.995	1.076	0.998
Compound 8 (CysOx2)
Control	GSH	GSH+Catalase	CSA Only
6.298	1	1.025	0.967
4.805	0.98352	0.952	1
6.561	0.953949	1.012	0.965
5.621	0.993823	1.002	0.986

## Sheet: Fig S9b,d,e
Fig S9b
GOX	0										0.2 U/mL										2 U/mL										20 U/mL
15 min	5.8726	2.3166	6.4916	6.7056	5.0156	5.8806	4.2456	4.9766	4.8956	2.1846	7.2056	6.6846	7.2536	5.9916	7.9196	7.9556	7.9356	6.3806	9.4676	6.7766	9.0866	11.5576	8.2636	8.5196	7.9236	9.1106	9.1106	8.4396	10.2056	9.1166	8.5676	8.8036	9.5746	7.8726	11.7886	9.7496	7.8296	11.6496	8.7976	7.8936
30 min	5.3726	7.4886	6.2976	6.9096	7.9946	6.5236	7.4276	7.0266	7.2156	7.4936	9.4696	9.7536	7.6996	9.3686	9.7666	9.8626	9.9326	9.8096	8.7476	9.3426	10.4826	10.8496	12.6346	11.9586	9.7656	12.9456	12.5756	11.5256	12.1856	10.5206	15.4476	11.0236	12.6496	10.9956	12.8906	11.5746	11.4926	13.2446	11.9756	15.1956
45 min	9.4436	9.0296	7.7106	7.1226	8.0386	8.1786	6.6056	6.9736	8.1276	6.8206	11.5376	11.7336	11.8876	13.1296	12.8726	11.2476	11.2736	13.5266	13.6406	12.2766	14.3486	13.3416	13.2546	12.5266	12.3646	14.8876	13.8226	13.9196	12.2616	11.8946	15.5556	15.6116	14.5066	14.9036	18.1926	13.2116	16.9326	15.3616	13.9646	14.4786
60 min	8.2056	8.8616	8.9306	10.0946	10.8526	8.2216	7.8126	10.6966	8.2116	9.6956	16.8616	17.1366	13.6766	14.4356	14.0946	12.6346	14.9786	12.5086	13.1166	12.3646	16.4036	16.9656	16.1386	14.0126	13.7656	13.6816	18.9466	15.9936	18.0206	16.8666	19.9286	17.1386	17.2326	18.8916	19.5036	18.2056	17.4886	19.1146	19.3316	18.5136
Fig S9c
					Fluorescence								Coomassie
Fig S9d
CysOx1
0	10 µM	50 µM	100 µM	+GOX	+H2O2
0.99	1.02	1.19	1.36	2.01	2.66
1	1.03	1.13	1.39	2.56	2.67
Fig S9e
CysOx2
0	10 µM	50 µM	100 µM	+GOX	+H2O2
1	0.98	1.4	2.8	5.5	7.1
0.96	1	1.35	2.44	4.6	7.78

## Sheet: Fig S12
	no t-BuOOH										200 μM t-BuOOH
Compound 6	12.8086	16.7476	11.3576	14.6516	14.1036	11.6096	14.9696	14.1436	14.2096	12.4456	9.0316	9.5826	10.9236	11.2486	9.8306	10.0026	11.0276	7.6726	11.4826	11.8526
CysOx1	23.424	23.057	22.895	26.16	27.128	23.91	25.727	27.761	28.561	26.446	44.21	45.309	42.232	43.236	39.826	40.277	45.871	41.522	42.788	45.156
CysOx2	8.1426	4.6686	7.4716	7.4016	7.3326	6.0666	6.1346	5.1326	5.9466	5.2036	23.9276	21.6366	20.1316	18.6416	18.8226	16.0506	19.0676	18.6146	19.5306	17.5926

[truncated: 2 more sheets: Fig S14, Fig S16a-c]
